# Supplementary material for: Use of Technological Devices in Children Aged 3–11 Years: Possible Effects on Sleep and Behavioral Difficulties
Source: Pediatr Rep. 2025 Sep 29;17(5):99. doi: 10.3390/pediatric17050099 (PMC12566866; doi:10.3390/pediatric17050099)
Supplement: Supplementary file 1 [file pediatrrep-17-00099-s001.zip]

Archive with 3 entries (3 files):
- pediatrrep-3639788-supplementary- Parent-report child technology experience.pdf
- pediatrrep-3639788-supplementary- Self-report child technology experience.pdf
- pediatrrep-3639788-supplementary.xlsx
