# Supplementary material for: Use of Technological Devices in Children Aged 3–11 Years: Possible Effects on Sleep and Behavioral Difficulties
Source: Pediatr Rep. 2025 Sep 29;17(5):99. doi: 10.3390/pediatric17050099 (PMC12566866; doi:10.3390/pediatric17050099)
Supplement: Supplementary file 1 [file pediatrrep-17-00099-s001.zip › pediatrrep-3639788-supplementary.xlsx]

## Sheet: data_technology
ID	Age_parent	Gender_First parent	Genere_figlio	Age_child	School_type	n.class_school	Other children in the family	First parent's Educational level	First parent's job	First parent's hours job	Relationship status	Partner's job	Partner's job hours	Partner's level of education	Home situation	Economic situation	Most used technological device	time of use Tablet	Time of use smartpohone	Time of use PC	Tine of use_e-book	digital age	Downloaded APPS	Parental interative control during use	Parental control on digital activities	parental control of time	Negative effects	time in the day use	Sleep hours	Behavioral problems SDQ	ADHD SDQ	Peers relationships SDQ	Prosocial behaviors SDQ	Punteggio_tot_difficoltà_SDQ	Emotional symptoms SDQ cutoff	Behavioral problems SDQ cutoff	ADHD SDQ cutoff	Peers relationships SDQ cutoff	Prosocial behaviors SDQ cutoff	Total problems SDQ cutoff	educational activities	recreative activities	creative activities	Interaction of parent_ric	Parental control ric	Time parental control_ric	Time use tablet minutes	Time use smartphone minutes	Time use PC minutes
1	41	1	2	9	2	4	0	3	2	4	6	3	1	3	2	3	1	4	2	3	1	7	1	3	4	3	#NULL!	#NULL!	9.3	0	4	0	5	4	1	1	1	1	1	1	1.2	2.66667	2.5	2	3	2	45	7	22
2	44	1	2	8	2	3	2	6	3	3	2	3	3	6	2	3	3	1	4	2	1	6	1	4	3	4	#NULL!	#NULL!	9.15	1	4	0	7	6	1	1	1	1	1	1	1.2	3.66667	2	3	2	3	0	45	7
3	44	1	2	9	2	4	0	2	2	5	2	3	2	2	3	2	1	5	1	1	1	9	2	3	5	4	#NULL!	#NULL!	9.4	1	2	0	7	3	1	1	1	1	1	1	1.2	3.33333	2	2	3	3	90	0	0
4	48	2	2	8	2	3	2	4	3	2	2	1	6	3	3	2	1	2	2	1	1	6	2	3	4	4	#NULL!	#NULL!	9.15	4	7	3	8	15	2	1	2	2	1	2	1.4	3.33333	2	2	3	3	7	7	0
5	37	1	1	8	2	3	3	4	3	3	2	3	2	6	3	3	1	3	2	2	1	3	2	4	4	4	#NULL!	#NULL!	9.4	3	1	0	7	5	1	1	1	1	1	1	2	2	2	3	3	3	22	7	7
6	47	1	2	8	2	3	4	5	3	4	2	3	3	3	2	2	2	3	#NULL!	4	1	7	1	5	4	4	#NULL!	#NULL!	10.15	1	3	0	7	5	1	1	1	1	1	1	1	4.33333	1.5	3	3	3	22	#NULL!	45
7	43	1	1	10	2	5	2	5	2	3	2	3	1	3	4	3	2	1	4	4	1	9	1	2	5	5	#NULL!	#NULL!	9	0	0	0	9	0	1	1	1	1	1	1	1.6	3.33333	1.5	1	3	3	0	45	45
8	46	1	2	10	2	5	2	3	2	4	2	2	2	3	4	3	1	4	1	1	1	10	1	4	4	4	#NULL!	#NULL!	9.4	0	4	0	8	6	1	1	1	1	1	1	1	3.33333	1	3	3	3	45	0	0
9	49	1	2	10	2	5	1	6	3	2	2	3	1	6	3	3	2	6	6	7	5	5	1	3	5	4	#NULL!	#NULL!	9.3	0	1	0	9	1	1	1	1	1	1	1	3.4	3.33333	3	2	3	3	150	150	210
10	46	1	1	10	2	5	2	3	2	4	2	3	1	2	3	3	1	2	1	1	1	11	1	2	4	5	#NULL!	#NULL!	9.15	0	0	0	9	0	1	1	1	1	1	1	1	3.66667	1	1	3	3	7	0	0
11	48	1	1	8	2	3	2	6	3	4	2	3	3	6	2	2	3	1	2	1	1	7	1	5	5	5	#NULL!	#NULL!	9.1	1	0	0	7	1	1	1	1	1	1	1	1	2.33333	1.5	3	3	3	0	7	0
12	51	1	2	9	2	4	2	6	2	3	3	#NULL!	#NULL!	#NULL!	4	2	1	4	2	#NULL!	1	9	1	2	4	4	#NULL!	#NULL!	9	0	3	0	9	4	1	1	1	1	1	1	3	2.66667	1	1	3	3	45	7	#NULL!
13	42	1	1	10	2	5	2	2	2	4	2	2	2	3	2	1	2	#NULL!	2	6	1	9	1	4	4	4	#NULL!	#NULL!	9.4	0	1	0	9	1	1	1	1	1	1	1	2.8	3	3.5	3	3	3	#NULL!	7	150
14	38	1	1	9	2	4	2	5	3	4	2	3	2	6	3	2	1	2	2	2	2	7	3	4	4	5	#NULL!	#NULL!	10.2	3	3	1	9	8	1	1	1	1	1	1	2.6	2.66667	2	3	3	3	7	7	7
15	43	1	2	10	2	5	0	3	1	#NULL!	2	3	1	3	3	3	4	3	1	1	1	9	2	3	4	4	#NULL!	#NULL!	10	0	1	0	7	2	1	1	1	1	1	1	1	3.66667	2.5	2	3	3	22	0	0
16	42	1	1	8	2	3	0	3	1	2	6	1	1	3	1	2	1	3	#NULL!	3	1	6	2	4	4	4	#NULL!	#NULL!	9.3	2	4	0	8	7	1	1	1	1	1	1	2.6	3.66667	2	3	3	3	22	#NULL!	22
17	44	1	2	8	2	3	0	3	2	5	2	3	2	3	3	2	2	1	#NULL!	2	1	7	1	3	4	4	#NULL!	#NULL!	9	3	0	2	6	8	1	1	1	1	1	1	1.4	3.33333	1.5	2	3	3	0	#NULL!	7
18	47	1	1	9	2	4	2	3	#NULL!	#NULL!	2	3	2	3	3	1	2	1	2	2	1	7	2	4	4	5	#NULL!	#NULL!	9.45	4	2	3	7	13	2	2	1	2	1	2	1.8	4.33333	2	3	3	3	0	7	7
19	48	1	1	10	2	5	3	3	2	4	2	3	2	2	2	2	2	1	3	4	1	10	1	4	4	4	#NULL!	#NULL!	9.35	1	2	0	8	4	1	1	1	1	1	1	1	3.66667	2.5	3	3	3	0	22	45
20	48	1	1	10	2	5	2	5	3	3	2	3	3	5	2	3	2	1	1	2	3	7	1	3	4	4	#NULL!	#NULL!	9.4	0	0	0	9	0	1	1	1	1	1	1	2	1.33333	2.5	2	3	3	0	0	7
21	49	1	1	9	2	4	2	3	2	3	2	3	2	5	3	3	2	2	2	2	1	7	1	3	5	4	#NULL!	#NULL!	9.15	4	5	3	7	15	2	1	1	2	1	2	1	3	1.5	2	3	3	7	7	7
22	43	1	2	10	2	5	4	3	#NULL!	1	2	3	1	3	2	1	3	1	3	1	3	10	1	3	4	5	#NULL!	#NULL!	9	0	1	0	7	2	1	1	1	1	1	1	1.8	3.33333	2	2	3	3	0	22	0
23	45	2	2	10	2	5	2	5	3	3	2	3	4	6	3	3	1	2	2	1	1	7	2	4	3	4	#NULL!	#NULL!	9.5	3	2	0	6	5	1	1	1	1	1	1	2	2.66667	3.5	3	2	3	7	7	0
24	43	1	1	8	2	3	4	6	2	5	2	3	2	3	1	1	1	3	2	1	3	7	1	4	4	4	#NULL!	#NULL!	10	0	2	0	9	3	1	1	1	1	1	1	2	3.66667	3	3	3	3	22	7	0
25	46	2	1	10	2	5	4	3	3	2	2	3	5	6	1	1	4	2	1	1	3	9	1	4	5	5	#NULL!	#NULL!	10	2	0	0	8	2	1	1	1	1	1	1	1	2.33333	2	3	3	3	7	0	0
26	45	1	2	10	2	5	2	5	#NULL!	2	2	3	2	3	3	3	1	3	1	1	1	9	1	4	3	3	#NULL!	#NULL!	9.1	0	3	1	8	5	1	1	1	1	1	1	1.4	3.66667	1	3	2	2	22	0	0
27	51	1	2	10	2	5	1	3	2	4	2	3	2	2	3	2	1	5	1	3	1	6	2	4	4	5	#NULL!	#NULL!	8.45	1	2	0	6	3	1	1	1	1	1	1	1.4	4.33333	2.5	3	3	3	90	0	22
28	40	1	2	8	2	3	1	5	2	3	2	3	1	3	2	2	1	3	2	2	1	7	1	4	4	5	#NULL!	#NULL!	10	0	1	1	5	4	1	1	1	1	1	1	1	3.33333	1	3	3	3	22	7	7
29	43	1	1	10	2	5	2	5	3	4	2	3	3	5	3	2	2	2	2	1	1	8	1	4	4	5	#NULL!	#NULL!	9.3	1	1	0	6	2	1	1	1	1	1	1	1.4	3.33333	2	3	3	3	7	7	0
30	45	1	2	10	2	5	0	3	2	4	2	3	1	3	2	2	2	4	#NULL!	3	1	6	3	4	4	4	#NULL!	#NULL!	9	3	3	0	7	8	1	1	1	1	1	1	2.2	3	1	3	3	3	45	#NULL!	22
31	46	1	1	10	2	5	0	5	3	2	5	#NULL!	#NULL!	#NULL!	3	2	2	1	2	4	3	10	1	3	2	4	#NULL!	#NULL!	9	1	0	1	7	2	1	1	1	1	1	1	1.6	4.33333	4.5	2	1	3	0	7	45
32	37	2	2	8	2	4	3	5	3	3	2	3	3	5	1	1	2	1	1	2	1	8	1	3	4	5	#NULL!	#NULL!	9.5	1	3	1	8	7	1	1	1	1	1	1	1	3.33333	1.5	2	3	3	0	0	7
33	40	1	2	10	2	5	2	5	3	4	2	3	2	3	3	3	3	1	1	3	1	6	1	2	4	4	#NULL!	#NULL!	10.1	0	2	0	9	3	1	1	1	1	1	1	1.8	4	3.5	1	3	3	0	0	22
34	44	1	2	9	2	4	1	3	3	3	2	3	2	3	2	2	1	5	3	1	1	9	1	4	5	5	#NULL!	#NULL!	9.45	2	4	2	7	10	1	1	1	1	1	1	1	3	1	3	3	3	90	22	0
35	37	2	1	10	2	5	2	3	3	3	2	2	4	3	2	1	2	1	1	3	1	9	1	2	3	3	#NULL!	#NULL!	8.5	0	2	3	5	8	1	1	1	2	1	1	1	1.66667	1	1	2	2	0	0	22
36	43	1	2	10	2	5	2	3	3	4	2	3	3	3	3	1	2	1	2	2	1	8	1	3	2	2	#NULL!	#NULL!	9.3	0	6	0	4	9	1	1	2	1	2	1	1.8	3	1.5	2	1	1	0	7	7
37	45	1	2	8	2	3	2	5	#NULL!	#NULL!	2	3	1	5	2	3	3	1	2	1	1	8	1	3	5	5	#NULL!	#NULL!	10	0	0	1	6	2	1	1	1	1	1	1	1.4	3.33333	1.5	2	3	3	0	7	0
38	43	1	1	8	2	3	2	3	2	4	2	3	3	3	2	1	2	1	1	2	1	7	1	2	5	4	#NULL!	#NULL!	8.5	0	0	1	9	1	1	1	1	1	1	1	1	1.33333	1	1	3	3	0	0	7
39	35	1	2	10	2	5	2	5	2	3	2	3	2	3	2	2	1	3	#NULL!	#NULL!	1	7	2	4	4	5	#NULL!	#NULL!	9.45	0	5	1	4	10	1	2	1	1	2	1	1	3.33333	2	3	3	3	22	#NULL!	#NULL!
40	46	1	2	9	2	4	0	3	3	2	6	3	1	3	3	3	1	4	1	3	1	6	4	4	4	5	#NULL!	#NULL!	9.15	1	5	3	6	10	1	1	1	2	1	1	2.2	3	2	3	3	3	45	0	22
41	51	1	1	10	2	5	1	3	#NULL!	#NULL!	1	3	2	2	3	2	2	1	3	4	1	10	3	4	4	4	#NULL!	#NULL!	9	4	0	0	9	4	2	1	1	1	1	1	1.2	3.33333	1	3	3	3	0	22	45
42	47	2	2	9	2	4	1	5	3	2	2	2	3	5	2	1	1	2	1	2	1	3	1	3	2	4	#NULL!	#NULL!	10	1	7	0	5	11	1	1	2	1	1	1	1.4	3.66667	1	2	1	3	7	0	7
43	44	1	2	8	2	3	1	3	2	4	2	3	2	2	3	3	2	1	2	3	1	6	1	4	4	4	#NULL!	#NULL!	10	2	3	2	9	9	1	1	1	1	1	1	2	4	2.5	3	3	3	0	7	22
44	54	2	2	8	2	3	3	2	3	2	6	3	3	5	2	2	2	2	2	4	1	7	1	3	5	4	#NULL!	#NULL!	9	0	5	1	7	6	1	1	1	1	1	1	1	3.66667	2	2	3	3	7	7	45
45	48	1	2	9	2	4	0	5	3	4	2	3	3	4	2	3	1	#NULL!	2	2	1	6	1	4	4	4	#NULL!	#NULL!	9.3	1	3	2	7	8	1	1	1	1	1	1	1.8	3	1.5	3	3	3	#NULL!	7	7
46	46	1	2	10	2	5	1	6	3	2	5	#NULL!	#NULL!	#NULL!	1	2	4	3	#NULL!	#NULL!	4	7	1	3	4	4	#NULL!	#NULL!	9.3	1	0	0	8	1	1	1	1	1	1	1	1.6	2.66667	1.5	2	3	3	22	#NULL!	#NULL!
47	41	1	2	10	2	5	2	3	2	3	3	#NULL!	#NULL!	#NULL!	2	2	1	4	3	2	1	7	1	4	3	3	#NULL!	#NULL!	9.15	1	0	0	6	1	1	1	1	1	1	1	1	4	2	3	2	2	45	22	7
48	52	1	2	10	2	5	0	3	2	4	2	3	1	3	1	3	1	4	1	2	1	7	2	3	4	4	#NULL!	#NULL!	8.5	0	3	0	9	4	1	1	1	1	1	1	2	4	1	2	3	3	45	0	7
49	49	1	1	11	2	5	2	5	3	4	2	3	4	5	3	2	3	1	3	1	1	9	1	3	4	4	#NULL!	#NULL!	10.15	1	5	1	7	9	1	1	1	1	1	1	1	2.66667	2	2	3	3	0	22	0
50	44	2	2	8	2	3	2	5	3	3	6	3	3	4	2	2	1	5	2	4	1	4	1	3	4	4	#NULL!	#NULL!	9.2	1	2	0	6	5	1	1	1	1	1	1	1.4	4	2	2	3	3	90	7	45
51	46	2	2	10	2	5	0	3	3	3	6	#NULL!	3	3	2	2	2	3	1	4	1	10	1	3	3	3	#NULL!	#NULL!	8.45	3	9	0	7	15	1	1	3	1	1	2	1	3	1	2	2	2	22	0	45
52	41	1	2	8	2	3	2	3	2	4	2	3	2	2	2	2	3	1	2	1	1	7	1	4	5	5	#NULL!	#NULL!	10	2	1	0	10	4	1	1	1	1	1	1	1.8	3	1	3	3	3	0	7	0
53	45	2	2	8	2	3	3	6	3	2	2	2	4	5	3	2	1	4	1	1	1	7	3	3	3	4	#NULL!	#NULL!	10	0	2	0	8	2	1	1	1	1	1	1	1	4	1	2	2	3	45	0	0
54	45	1	2	9	2	4	0	3	1	6	2	3	2	2	3	2	1	4	4	4	1	8	1	4	5	5	#NULL!	#NULL!	9.45	4	3	4	9	12	2	1	1	2	1	1	3	2.33333	2.5	3	3	3	45	45	45
55	42	2	1	8	2	3	2	3	3	2	2	2	5	5	3	2	2	2	1	2	1	3	2	4	5	5	#NULL!	#NULL!	10.25	1	2	0	9	4	1	1	1	1	1	1	1.4	3	2.5	3	3	3	7	0	7
56	39	1	1	9	2	4	3	3	#NULL!	#NULL!	2	3	2	3	3	2	3	1	3	3	1	6	1	3	4	4	#NULL!	#NULL!	9.45	3	0	0	9	3	1	1	1	1	1	1	3.2	3.33333	2	2	3	3	0	22	22
57	39	1	1	9	2	4	3	6	2	6	2	3	2	3	3	3	1	3	1	1	1	9	1	2	4	5	#NULL!	#NULL!	10.1	2	1	0	9	4	1	1	1	1	1	1	1.6	2	2.5	1	3	3	22	0	0
58	39	1	2	9	2	4	1	6	3	4	2	3	1	5	2	3	2	2	1	2	1	6	1	3	4	4	#NULL!	#NULL!	10.15	0	0	0	10	1	1	1	1	1	1	1	1	3.66667	1	2	3	3	7	0	7
59	43	1	2	9	2	4	2	2	3	2	2	3	2	3	3	2	1	3	2	1	1	8	1	4	2	5	#NULL!	#NULL!	10	7	7	1	10	16	3	1	2	1	1	2	1	3	2	3	1	3	22	7	0
60	42	1	2	8	2	3	3	6	2	3	2	3	2	6	3	2	1	3	3	1	1	4	2	3	3	3	#NULL!	#NULL!	9.45	0	1	0	7	3	1	1	1	1	1	1	1.2	3	1	2	2	2	22	22	0
61	36	1	2	10	2	5	1	3	3	4	2	3	2	3	2	2	2	1	2	4	1	9	2	3	4	4	#NULL!	#NULL!	9.45	0	1	0	7	2	1	1	1	1	1	1	1.8	3	1	2	3	3	0	7	45
62	49	1	1	9	2	4	2	5	2	4	2	3	3	5	3	2	1	3	2	2	1	8	1	4	5	4	#NULL!	#NULL!	8.5	2	0	0	10	2	1	1	1	1	1	1	2	3.33333	2.5	3	3	3	22	7	7
63	45	1	1	9	2	4	1	2	#NULL!	#NULL!	2	3	2	3	3	3	3	4	6	2	1	7	2	4	3	4	#NULL!	#NULL!	9.2	2	1	0	8	3	1	1	1	1	1	1	1	4	1.5	3	2	3	45	150	7
64	44	1	2	8	2	3	2	3	3	2	2	3	2	3	3	3	1	8	5	5	1	8	1	3	3	3	#NULL!	#NULL!	9.3	0	3	1	9	6	1	1	1	1	1	1	1.4	3	3	2	2	2	240	90	90
65	37	1	1	10	2	5	3	3	1	#NULL!	2	1	2	5	3	2	1	3	1	1	1	7	1	4	4	4	#NULL!	#NULL!	9.3	1	6	0	8	9	1	1	2	1	1	1	3	3	2.5	3	3	3	22	0	0
66	43	1	2	10	2	5	0	3	3	2	2	2	6	3	3	2	2	2	3	4	1	10	1	3	5	5	#NULL!	#NULL!	8.45	0	0	2	9	2	1	1	1	1	1	1	2.2	3	2.5	2	3	3	7	22	45
68	41	1	2	9	2	4	4	3	1	6	2	3	2	3	1	2	1	2	2	1	1	9	1	3	4	5	#NULL!	#NULL!	10	0	1	0	7	2	1	1	1	1	1	1	1	2.66667	1	2	3	3	7	7	0
69	39	1	1	9	2	4	0	5	1	4	2	3	3	6	2	2	1	2	1	2	1	8	1	2	3	5	#NULL!	#NULL!	10	1	1	1	5	4	1	1	1	1	1	1	1	1.66667	2.5	1	2	3	7	0	7
70	42	2	1	9	2	4	2	5	3	1	2	2	4	3	3	3	2	4	2	5	1	5	2	5	4	4	#NULL!	#NULL!	9	3	4	0	9	9	1	1	1	1	1	1	2.4	4	3	3	3	3	45	7	90
71	36	1	2	8	2	3	2	3	2	4	6	3	1	3	2	2	1	4	1	2	1	5	1	3	5	5	#NULL!	#NULL!	9	0	2	0	10	3	1	1	1	1	1	1	1	2.33333	1	2	3	3	45	0	7
72	47	1	1	10	2	5	2	5	#NULL!	#NULL!	2	3	1	3	3	3	3	1	2	1	1	6	1	5	5	5	#NULL!	#NULL!	9.5	0	0	2	8	2	1	1	1	1	1	1	1.4	1.66667	2	3	3	3	0	7	0
73	41	1	2	8	2	3	1	3	2	3	2	3	2	3	3	2	1	4	2	3	1	8	3	3	3	4	#NULL!	#NULL!	9.15	1	3	0	8	5	1	1	1	1	1	1	1.4	4	1	2	2	3	45	7	22
74	42	1	1	10	2	5	2	3	3	3	2	3	2	3	2	3	1	3	1	3	1	5	2	4	3	4	#NULL!	#NULL!	10	1	0	0	10	1	1	1	1	1	1	1	2.6	2.66667	3	3	2	3	22	0	22
75	41	1	1	10	2	5	1	3	2	4	2	3	2	3	2	2	1	3	#NULL!	2	1	10	1	4	4	5	#NULL!	#NULL!	9.45	5	0	0	9	5	2	1	1	1	1	1	1	3	2.5	3	3	3	22	#NULL!	7
76	47	1	2	8	2	3	0	3	1	#NULL!	2	3	2	3	3	3	1	3	2	1	1	7	1	2	2	4	#NULL!	#NULL!	10	2	2	1	9	6	1	1	1	1	1	1	1.4	4	3.5	1	1	3	22	7	0
77	42	1	1	10	2	5	1	3	2	4	2	3	2	3	4	2	2	1	2	5	1	10	1	2	4	3	#NULL!	#NULL!	9.3	3	4	2	8	12	1	1	1	1	1	2	2.4	4	2	1	3	2	0	7	90
78	41	1	2	9	2	4	0	6	3	4	2	3	2	5	3	3	2	2	2	1	1	10	1	4	4	4	#NULL!	#NULL!	9.3	3	2	0	8	7	1	1	1	1	1	1	1.6	3.33333	1	3	3	3	7	7	0
79	47	2	2	10	2	5	2	3	3	2	2	3	2	3	2	2	3	3	2	2	4	7	2	5	4	4	#NULL!	#NULL!	10	1	5	6	8	14	1	1	1	3	1	1	2.6	2.66667	2.5	3	3	3	22	7	7
80	37	1	1	9	2	4	1	3	1	6	2	3	#NULL!	3	2	2	1	3	3	2	1	6	1	3	4	4	#NULL!	#NULL!	9.3	1	2	0	7	5	1	1	1	1	1	1	2	3.33333	3	2	3	3	22	22	7
81	44	1	1	8	2	3	1	3	3	3	2	3	3	3	3	3	1	2	1	1	1	6	1	3	3	4	#NULL!	#NULL!	10	0	0	1	7	2	1	1	1	1	1	1	1	2.66667	2	2	2	3	7	0	0
82	51	2	1	9	2	4	1	3	3	1	2	1	6	2	3	2	2	4	1	2	1	7	1	3	3	4	#NULL!	#NULL!	9.2	0	1	0	9	2	1	1	1	1	1	1	2	3.66667	2	2	2	3	45	0	7
83	55	2	2	10	2	5	2	3	3	1	2	1	1	2	3	1	1	5	1	1	1	9	1	3	5	5	#NULL!	#NULL!	9.15	1	2	2	10	5	1	1	1	1	1	1	1.4	4.66667	2	2	3	3	90	0	0
84	48	1	1	9	2	4	1	3	2	5	2	3	2	3	3	3	1	2	2	2	1	6	1	3	4	4	#NULL!	#NULL!	9	1	1	0	9	3	1	1	1	1	1	1	2	2.66667	2	2	3	3	7	7	7
85	40	1	2	10	2	5	2	2	#NULL!	#NULL!	2	3	2	2	3	2	1	5	2	1	3	10	1	3	4	4	#NULL!	#NULL!	9.3	0	1	3	10	4	1	1	1	2	1	1	2.8	4	1	2	3	3	90	7	0
86	46	1	2	8	2	3	0	6	3	4	2	3	3	5	3	3	1	2	1	2	1	7	1	4	3	4	#NULL!	#NULL!	9.45	1	1	0	7	2	1	1	1	1	1	1	1.6	1.66667	1	3	2	3	7	0	7
87	47	1	1	8	2	3	2	3	2	4	2	3	2	3	3	2	2	1	1	2	1	6	1	5	5	5	#NULL!	#NULL!	10	0	3	0	9	5	1	1	1	1	1	1	1	1.66667	1	3	3	3	0	0	7
88	45	1	1	9	2	4	1	2	1	6	2	3	2	3	2	2	1	3	#NULL!	1	1	7	1	3	5	4	#NULL!	#NULL!	10.15	1	2	2	9	5	1	1	1	1	1	1	2.8	4	2	2	3	3	22	#NULL!	0
89	42	1	1	8	2	3	0	3	#NULL!	#NULL!	2	3	1	2	3	3	1	3	1	2	1	6	1	4	4	3	#NULL!	#NULL!	10	3	3	0	8	8	1	1	1	1	1	1	1.4	3.66667	2	3	3	2	22	0	7
90	52	1	1	10	2	5	2	4	2	3	6	3	1	3	2	3	2	1	2	4	1	8	1	4	3	4	#NULL!	#NULL!	9.3	1	2	1	6	6	1	1	1	1	1	1	1.6	3	3	3	2	3	0	7	45
91	46	2	2	10	2	5	4	6	3	2	2	1	1	5	2	2	2	3	4	4	1	7	2	2	4	3	#NULL!	#NULL!	9	0	3	0	6	6	1	1	1	1	1	1	2.6	4	2	1	3	2	22	45	45
92	56	1	1	9	2	4	0	3	3	4	2	3	1	3	2	3	2	2	2	4	1	7	1	2	4	4	#NULL!	#NULL!	9.3	3	3	0	9	9	1	1	1	1	1	1	1.8	3.66667	2.5	1	3	3	7	7	45
93	50	2	2	8	2	3	2	3	3	3	6	3	3	5	4	2	3	1	2	2	1	8	1	3	5	4	#NULL!	#NULL!	9.3	0	2	0	8	3	1	1	1	1	1	1	1.4	3.66667	2	2	3	3	0	7	7
94	46	1	1	9	2	4	2	2	1	1	2	3	2	2	3	2	1	4	3	3	1	9	1	3	5	4	#NULL!	#NULL!	9.3	1	7	0	5	10	1	1	2	1	1	1	1.4	4	3.5	2	3	3	45	22	22
95	38	1	1	10	2	5	0	3	3	2	2	3	3	3	2	2	3	2	3	2	1	8	1	3	4	5	#NULL!	#NULL!	9.45	0	3	2	6	7	1	1	1	1	1	1	3.2	3	1	2	3	3	7	22	7
96	49	1	1	10	2	5	2	3	2	4	2	3	2	5	3	3	1	3	1	1	1	10	2	3	4	5	#NULL!	#NULL!	9.4	1	3	0	10	4	1	1	1	1	1	1	1	3.66667	1	2	3	3	22	0	0
97	43	2	1	8	2	3	0	3	3	2	6	3	3	3	3	3	3	4	3	4	1	3	2	3	3	3	#NULL!	#NULL!	9	2	4	3	8	10	1	1	1	2	1	1	1.4	3.66667	2	2	2	2	45	22	45
98	42	1	1	8	2	3	1	6	2	4	2	3	2	3	2	2	3	1	1	1	1	6	1	3	5	5	#NULL!	#NULL!	9.45	1	3	0	10	5	1	1	1	1	1	1	2.2	2.66667	1	2	3	3	0	0	0
99	46	1	1	10	2	5	0	4	3	4	2	3	1	2	3	3	1	3	2	2	3	8	3	3	5	4	#NULL!	#NULL!	9.3	1	0	0	10	1	1	1	1	1	1	1	1.6	4.33333	2	2	3	3	22	7	7
101	45	1	2	8	2	3	1	3	2	4	2	3	3	3	3	3	2	1	1	4	1	7	2	4	5	5	#NULL!	#NULL!	9.3	0	4	0	9	5	1	1	1	1	1	1	1.8	4.33333	2	3	3	3	0	0	45
102	44	1	2	10	2	5	0	2	3	2	2	3	1	2	3	3	1	6	1	4	1	9	1	4	4	4	#NULL!	#NULL!	8.45	1	3	1	6	8	1	1	1	1	1	1	1	3.33333	1	3	3	3	150	0	45
103	39	1	2	8	2	3	1	4	3	2	2	3	2	5	2	2	2	4	#NULL!	5	#NULL!	6	2	4	4	4	#NULL!	#NULL!	9.3	0	2	0	8	2	1	1	1	1	1	1	1	3.66667	3	3	3	3	45	#NULL!	90
104	41	2	2	9	2	4	2	3	3	3	2	2	4	2	4	1	2	3	1	4	1	8	2	3	5	5	#NULL!	#NULL!	9.15	3	3	0	8	7	1	1	1	1	1	1	2.2	4	1.5	2	3	3	22	0	45
105	45	1	1	10	2	5	0	2	2	5	2	3	2	3	4	1	2	2	2	2	1	8	1	5	5	5	#NULL!	#NULL!	9.15	3	2	0	10	6	1	1	1	1	1	1	1.4	2.66667	2	3	3	3	7	7	7
106	51	2	2	8	2	3	1	5	3	2	2	3	3	5	3	3	1	3	2	2	#NULL!	7	2	3	4	4	#NULL!	#NULL!	10.05	2	6	0	8	10	1	1	2	1	1	1	2	3	3	2	3	3	22	7	7
107	38	1	2	10	2	5	0	3	3	3	2	3	2	3	2	1	1	4	1	2	1	7	1	1	3	3	#NULL!	#NULL!	9.3	5	2	2	9	11	2	1	1	1	1	1	1	3.66667	1.5	1	2	2	45	0	7
108	49	1	2	9	2	4	2	3	3	3	2	3	2	3	3	2	1	4	1	1	1	#NULL!	1	1	3	4	#NULL!	#NULL!	9.15	0	3	0	8	4	1	1	1	1	1	1	1	4.66667	1	1	2	3	45	0	0
109	53	2	2	9	2	4	2	6	3	3	2	3	3	5	3	2	1	4	2	3	1	6	2	4	3	4	#NULL!	#NULL!	9.2	4	2	2	9	9	2	1	1	1	1	1	2	3.33333	2	3	2	3	45	7	22
110	40	1	1	10	2	5	2	3	#NULL!	#NULL!	2	3	2	3	3	2	3	#NULL!	5	3	1	8	1	4	4	4	#NULL!	#NULL!	9.15	0	4	0	10	5	1	1	1	1	1	1	1	3.66667	1	3	3	3	#NULL!	90	22
111	44	1	2	8	2	3	2	5	2	4	2	3	3	5	3	2	2	1	1	5	1	8	1	3	4	5	#NULL!	#NULL!	9.3	1	2	0	7	4	1	1	1	1	1	1	1	1.66667	1	2	3	3	0	0	90
112	48	2	1	9	2	4	2	4	3	3	2	3	3	5	3	2	3	2	2	2	1	8	1	5	4	4	#NULL!	#NULL!	9.15	2	2	0	8	4	1	1	1	1	1	1	2.4	2	2	3	3	3	7	7	7
1_2019	42	1	1	3	1	#NULL!	1	4	1	4	2	2	2	3	2	2	2	1	1	3	1	2	1	4	4	4	4	4	8.15	1	0	0	6	2	1	1	1	1	1	1	1	2.33333	2	#NULL!	#NULL!	#NULL!	0	0	22
2_2019	38	1	2	5	1	#NULL!	0	3	1	4	2	2	2	5	2	2	3	2	2	1	1	4	1	5	5	5	5	5	10	0	1	1	6	2	1	1	1	1	1	1	3	1.66667	1.5	#NULL!	#NULL!	#NULL!	7	7	0
3_2019	41	2	1	6	2	1	0	4	2	2	2	2	2	5	2	2	2	1	1	2	1	5	1	5	3	3	3	5	9	0	1	3	6	5	1	1	1	2	1	1	3	2.33333	2	#NULL!	#NULL!	#NULL!	0	0	7
4_2019	36	1	2	6	2	1	0	6	1	4	2	2	2	6	3	3	2	1	1	2	1	6	1	5	5	5	1	5	9	0	0	2	9	2	1	1	1	1	1	1	4	2.33333	2	#NULL!	#NULL!	#NULL!	0	0	7
5_2019	#NULL!	1	1	10	2	5	1	3	2	2	2	2	2	3	2	2	3	2	4	2	1	8	1	4	4	3	3	4	8.45	5	2	5	7	16	2	2	1	3	1	3	3.4	4	4	#NULL!	#NULL!	#NULL!	7	45	7
6_2019	35	1	2	6	2	1	2	5	2	2	2	2	2	5	2	2	2	1	1	5	1	2	1	4	4	3	3	4	9.3	0	2	6	6	9	1	1	1	3	1	1	1	2	2.5	#NULL!	#NULL!	#NULL!	0	0	90
7_2019	#NULL!	1	1	4	1	#NULL!	2	4	2	2	6	2	2	5	3	3	2	1	1	2	1	2	1	5	5	5	5	4	9.3	1	3	1	5	7	1	1	1	1	1	1	1	1.66667	1.5	#NULL!	#NULL!	#NULL!	0	0	7
8_2019	39	2	1	9	2	4	2	3	2	2	2	2	2	3	2	2	3	4	4	2	1	7	2	5	3	2	4	4	9	2	3	1	7	6	1	1	1	1	1	1	1.2	2.33333	1	#NULL!	#NULL!	#NULL!	45	45	7
9_2019	33	1	1	8	2	3	1	6	2	4	6	2	2	4	3	2	1	2	1	2	1	5	1	4	3	3	3	2	10	2	0	0	7	2	1	1	1	1	1	1	1	3	2.5	#NULL!	#NULL!	#NULL!	7	0	7
10_2019	#NULL!	2	1	4	1	#NULL!	2	5	2	2	6	2	2	4	3	2	2	1	1	2	1	2	1	5	5	5	5	4	9.3	0	3	0	7	4	1	1	1	1	1	1	1	2.33333	3	#NULL!	#NULL!	#NULL!	0	0	7
11_2019	36	1	1	7	2	2	1	4	1	3	2	2	1	2	3	3	3	1	2	1	1	4.06	1	4	4	5	4	4	10.2	4	3	1	8	9	2	1	1	1	1	1	1	2.33333	2.5	#NULL!	#NULL!	#NULL!	0	7	0
12_2019	50	1	2	6	2	1	4	5	2	4	2	2	2	5	2	3	2	1	1	3	1	4	1	4	5	5	4	4	9.3	1	0	6	7	9	1	1	1	3	1	1	3	3.33333	4	#NULL!	#NULL!	#NULL!	0	0	22
13_2019	39	1	2	7	2	2	2	5	1	4	2	2	1	3	3	3	2	1	2	2	1	6	1	5	4	4	3	4	9.3	0	2	1	7	5	1	1	1	1	1	1	1	1.66667	2.5	#NULL!	#NULL!	#NULL!	0	7	7
14_2019	30	1	2	6	2	1	0	3	1	4	1	3	6	3	1	1	1	4	1	1	1	5	2	4	3	3	3	3	10	3	5	1	7	11	1	1	1	1	1	1	1	3.33333	2	#NULL!	#NULL!	#NULL!	45	0	0
15_2019	#NULL!	1	1	10	2	5	0	3	2	1	2	2	1	2	3	2	4	1	4	3	1	8	1	5	4	4	3	4	10	0	0	1	7	1	1	1	1	1	1	1	3.8	3.33333	2.5	#NULL!	#NULL!	#NULL!	0	45	22
16_2019	47	1	2	10	2	5	5	4	1	4	2	2	2	5	2	2	4	1	2	1	1	6.06	1	4	3	4	2	4	10	3	4	0	9	9	1	1	1	1	1	1	1.8	3	2	#NULL!	#NULL!	#NULL!	0	7	0
17_2019	32	1	2	3	1	#NULL!	1	4	2	3	2	2	2	6	2	3	2	1	1	2	1	2	1	5	5	5	3	4	10	3	3	0	6	8	1	1	1	1	1	1	1	2.66667	2.5	#NULL!	#NULL!	#NULL!	0	0	7
18_2019	#NULL!	1	1	9	2	4	1	2	1	5	2	2	2	2	1	2	1	4	1	2	1	7	1	5	5	5	5	4	9.45	0	1	2	9	3	1	1	1	1	1	1	3	2.66667	4	#NULL!	#NULL!	#NULL!	45	0	7
19_2019	45	2	1	7	2	2	1	3	2	3	2	3	6	3	2	2	1	2	1	1	1	6	1	5	5	4	5	4	9	0	2	0	7	4	1	1	1	1	1	1	3	3.33333	4.5	#NULL!	#NULL!	#NULL!	7	0	0
20_2019	#NULL!	1	2	9	2	4	1	2	1	5	2	2	2	2	1	2	1	3	1	2	1	7	1	5	5	5	4	4	9.45	0	0	1	9	1	1	1	1	1	1	1	3	2.33333	3.5	#NULL!	#NULL!	#NULL!	22	0	7
21_2019	32	1	2	6	2	1	2	3	1	4	2	2	2	2	2	1	1	2	1	3	1	1.06	1	3	4	5	5	2	9	5	5	3	6	15	2	1	1	2	1	2	1	2.66667	4	#NULL!	#NULL!	#NULL!	7	0	22
22_2019	49	2	2	8	2	3	0	5	2	2	2	2	2	3	2	2	1	4	1	2	1	4	2	4	3	5	5	4	10	2	6	3	5	13	1	1	2	2	1	1	3	4	4	#NULL!	#NULL!	#NULL!	45	0	7
23_2019	36	1	1	7	2	2	2	4	1	4	2	2	2	3	3	2	2	1	1	3	1	6	1	4	4	5	3	4	11	0	0	0	9	0	1	1	1	1	1	1	3.4	3.66667	4	#NULL!	#NULL!	#NULL!	0	0	22
24_2019	37	2	1	7	1	#NULL!	2	3	2	2	2	1	4	4	3	2	1	2	1	1	1	4	1	4	4	4	2	3	10.3	0	2	0	7	2	1	1	1	1	1	1	1.6	2.33333	3.5	#NULL!	#NULL!	#NULL!	7	0	0
25_2019	#NULL!	1	2	9	2	4	3	3	2	3	2	2	2	2	2	2	1	3	2	2	1	8	1	4	2	4	3	3	10	3	1	2	7	8	1	1	1	1	1	1	3	3.33333	3.5	#NULL!	#NULL!	#NULL!	22	7	7
26_2019	50	1	1	9	2	4	1	3	2	3	2	2	3	3	2	1	2	4	3	4	1	8	1	5	4	4	4	4	10	0	3	0	7	5	1	1	1	1	1	1	3.8	2.66667	3.5	#NULL!	#NULL!	#NULL!	45	22	45
27_2019	#NULL!	1	2	10	1	#NULL!	3	3	1	3	6	2	2	3	2	2	1	2	1	1	1	5	1	4	3	3	3	4	10.1	5	7	3	6	19	2	2	2	2	1	3	2.2	2.66667	2.5	#NULL!	#NULL!	#NULL!	7	0	0
28_2019	48	1	2	10	2	5	0	5	2	2	2	2	2	2	3	2	1	3	1	1	1	9	1	3	4	4	3	5	9.3	1	4	0	6	5	1	1	1	1	1	1	1.8	4	3	#NULL!	#NULL!	#NULL!	22	0	0
29_2019	45	1	2	4	1	#NULL!	0	3	1	3	2	2	2	3	1	3	2	1	1	2	1	1.06	1	4	4	4	4	4	9.3	0	2	0	9	3	1	1	1	1	1	1	1.6	2.66667	3	#NULL!	#NULL!	#NULL!	0	0	7
30_2019	#NULL!	2	2	9	2	5	1	3	2	1	2	1	5	3	3	2	2	1	2	2	1	7.06	1	5	5	3	4	4	9.45	3	4	1	8	11	1	1	1	1	1	1	2	3	2.5	#NULL!	#NULL!	#NULL!	0	7	7
31_2019	#NULL!	1	1	7	2	3	2	3	2	4	2	2	2	3	3	3	1	3	1	1	1	7	2	4	4	3	3	4	9.3	0	2	0	7	3	1	1	1	1	1	1	3	3.33333	3.5	#NULL!	#NULL!	#NULL!	22	0	0
32_2019	40	1	2	9	2	4	1	5	3	6	2	2	2	3	2	2	1	3	1	2	1	7	2	5	4	4	3	4	9.45	0	2	1	6	4	1	1	1	1	1	1	3	4	3.5	#NULL!	#NULL!	#NULL!	22	0	7
33_2019	40	1	2	4	1	#NULL!	2	5	1	5	2	2	3	3	1	2	2	1	1	2	1	3	1	5	5	5	4	4	8	1	3	2	7	11	1	3	1	1	1	1	2.8	2.66667	3	#NULL!	#NULL!	#NULL!	0	0	7
34_2019	38	2	2	10	2	5	2	3	2	2	2	1	4	5	3	3	2	3	1	4	1	7	2	4	4	3	3	5	9	0	3	0	8	4	1	1	1	1	1	1	2.8	3.66667	4	#NULL!	#NULL!	#NULL!	22	0	45
35_2019	44	1	2	7	2	2	0	5	1	5	2	2	2	3	3	2	5	3	1	2	1	7	1	4	4	4	5	5	10	0	3	3	6	7	1	1	1	2	1	1	3	3.33333	3	#NULL!	#NULL!	#NULL!	22	0	7
36__2019	#NULL!	2	2	6	1	#NULL!	1	2	2	2	2	1	4	3	2	2	1	3	1	2	1	2	1	4	4	5	4	2	9	0	0	0	8	0	1	1	1	1	1	1	1.8	3	4	#NULL!	#NULL!	#NULL!	22	0	7
37_2019	43	1	2	6	2	1	3	3	2	1	2	2	2	3	2	1	3	1	4	1	1	6	1	5	5	5	5	2	10.05	0	1	1	9	2	1	1	1	1	1	1	2	2.33333	3	#NULL!	#NULL!	#NULL!	0	45	0
38_2019	38	1	2	5	1	#NULL!	1	2	2	3	2	2	2	2	2	2	2	1	1	4	1	3	2	3	3	4	3	5	9.3	0	5	1	6	7	1	1	1	1	1	1	1	3.33333	3.5	#NULL!	#NULL!	#NULL!	0	0	45
39_2019	#NULL!	1	2	3	1	#NULL!	0	3	1	4	2	2	3	2	0	3	2	1	1	3	1	2	1	5	5	4	3	4	10	0	3	0	8	4	1	1	1	1	1	1	3	3	3	#NULL!	#NULL!	#NULL!	0	0	22
40_2019	45	2	2	8	2	3	2	5	2	1	2	2	2	5	3	3	2	2	2	2	1	3	1	4	3	4	3	2	9.45	0	2	0	6	3	1	1	1	1	1	1	1.8	4	3.5	#NULL!	#NULL!	#NULL!	7	7	7
41_2019	36	1	1	9	2	4	2	3	2	3	2	2	2	3	3	2	1	2	4	2	1	8	1	2	1	2	3	4	9.5	2	2	1	9	6	1	1	1	1	1	1	2.8	2.66667	3	#NULL!	#NULL!	#NULL!	7	45	7
42_2019	36	1	2	8	2	3	1	3	1	3	2	2	1	3	1	2	1	3	1	2	1	4	1	4	3	5	3	4	10.15	1	1	1	6	4	1	1	1	1	1	1	2.4	3	3.5	#NULL!	#NULL!	#NULL!	22	0	7
43_2019	45	1	1	9	2	4	2	5	2	2	2	2	2	5	3	3	3	2	3	2	1	6	1	4	3	4	4	4	9.5	3	3	1	8	10	1	1	1	1	1	1	1	3.33333	1.5	#NULL!	#NULL!	#NULL!	7	22	7
44_2019	45	1	2	9	2	4	2	3	3	6	2	2	2	6	3	2	1	2	1	1	1	7	1	4	5	5	4	4	10.45	1	0	3	9	5	1	1	1	2	1	1	2.6	2	1	#NULL!	#NULL!	#NULL!	7	0	0
45_2019	43	1	2	9	2	4	0	3	2	2	6	2	2	3	2	2	5	1	1	1	1	2	1	4	4	5	3	4	10.3	3	4	2	9	10	1	1	1	1	1	1	2.2	3.66667	2.5	#NULL!	#NULL!	#NULL!	0	0	0
46_2019	46	2	1	10	2	5	2	3	2	2	2	2	1	5	2	2	1	4	2	2	1	7	1	4	4	4	5	3	9	1	5	0	7	7	1	1	1	1	1	1	1	2.66667	1.5	#NULL!	#NULL!	#NULL!	45	7	7
47_2019	43	1	2	7	2	2	0	2	2	2	2	2	2	2	2	2	1	3	1	1	1	6.06	1	4	3	3	2	4	9.15	1	2	0	8	3	1	1	1	1	1	1	1	3.66667	2.5	#NULL!	#NULL!	#NULL!	22	0	0
48_2019	40	1	2	10	2	5	1	3	2	1	2	2	3	3	3	2	5	2	1	3	1	9	1	5	5	5	3	2	9.4	0	0	0	7	0	1	1	1	1	1	1	2.2	3.66667	2.5	#NULL!	#NULL!	#NULL!	7	0	22
49_2019	30	1	1	3	1	#NULL!	0	4	2	3	6	2	2	5	3	3	2	1	1	1	1	2	1	5	2	5	5	4	10	1	6	5	2	17	1	3	2	3	3	3	1	2.33333	2	#NULL!	#NULL!	#NULL!	0	0	0
50_2019	40	1	1	3	1	#NULL!	2	5	1	5	2	2	3	3	1	3	2	1	1	2	1	2	1	5	4	5	4	4	8	2	3	2	6	9	1	1	1	1	1	1	1	2.66667	3	#NULL!	#NULL!	#NULL!	0	0	7
51_2019	40	1	1	3	1	#NULL!	2	5	1	5	2	2	3	3	1	3	2	2	1	1	1	2	1	5	5	5	4	4	8	1	5	1	5	14	1	3	1	1	1	2	1	2.66667	3	#NULL!	#NULL!	#NULL!	7	0	0
52_2019	30	2	1	6	2	1	1	3	2	3	2	2	4	5	2	2	1	3	1	1	1	2	2	4	5	5	2	4	10	8	1	3	7	16	3	2	1	2	1	3	4	2.33333	2.5	#NULL!	#NULL!	#NULL!	22	0	0
53_2019	33	1	2	5	1	#NULL!	1	5	2	4	2	2	3	5	1	2	1	2	1	1	1	4	1	5	5	4	3	4	10	3	0	1	6	8	1	2	1	1	1	1	1.4	3.33333	2.5	#NULL!	#NULL!	#NULL!	7	0	0
54_2019	47	2	2	5	1	#NULL!	1	3	2	2	2	1	3	5	2	2	2	2	1	2	1	3	2	5	5	4	4	4	10.3	0	1	0	10	1	1	1	1	1	1	1	3	2	2.5	#NULL!	#NULL!	#NULL!	7	0	7
55_2019	40	1	2	8	2	3	1	5	1	3	2	2	2	3	2	3	4	2	1	1	1	6	3	5	4	5	4	4	10	3	5	4	6	13	1	1	1	2	1	1	3.2	2.66667	3	#NULL!	#NULL!	#NULL!	7	0	0
56_2019	40	2	2	8	2	3	0	3	2	2	2	1	4	3	3	2	1	4	2	3	1	5	1	4	4	5	3	4	10	1	3	1	6	6	1	1	1	1	1	1	2.6	3	3.5	#NULL!	#NULL!	#NULL!	45	7	22
57_2019	#NULL!	1	1	4	1	#NULL!	1	5	2	4	2	2	3	3	2	2	1	3	1	1	1	2	2	4	5	5	2	4	10	1	2	3	10	9	1	1	1	2	1	1	4	2.33333	2.5	#NULL!	#NULL!	#NULL!	22	0	0
58_2019	45	2	1	5	1	#NULL!	4	6	2	2	2	2	3	6	3	3	4	1	1	2	1	3	1	3	3	3	2	4	10.3	1	4	1	7	7	1	1	1	1	1	1	1.8	3.33333	2.5	#NULL!	#NULL!	#NULL!	0	0	7
59_2019	48	1	1	9	2	4	1	5	2	2	5	3	6	2	3	2	2	1	1	1	1	9	1	1	5	5	1	5	10	0	2	0	9	3	1	1	1	1	1	1	1	1.66667	2	#NULL!	#NULL!	#NULL!	0	0	0
60_2019	49	2	2	9	2	4	1	3	2	2	2	3	2	3	3	3	4	1	1	2	1	8	1	3	2	2	3	4	10	1	1	3	7	5	1	1	1	2	1	1	1.8	3.33333	2.5	#NULL!	#NULL!	#NULL!	0	0	7
3_2018	27	2	1	4	1	#NULL!	0	2	3	2	6	2	5	2	1	2	2	1	1	5	1	3	1	4	5	4	#NULL!	5	9	1	4	3	8	9	1	1	1	2	1	1	2.4	3.66667	2	#NULL!	#NULL!	#NULL!	0	0	90
4_2018	47	1	1	9	2	4	4	3	1	6	2	3	2	6	3	2	1	4	2	2	1	3	2	4	4	3	#NULL!	4	10	4	6	1	7	14	2	1	2	1	1	2	3	3.33333	2	#NULL!	#NULL!	#NULL!	45	7	7
6_2018	51	2	1	6	2	1	0	3	3	3	2	2	3	5	3	2	2	2	1	2	1	3	5	5	4	5	#NULL!	4	10	0	2	0	9	3	1	1	1	1	1	1	1.4	3	2	#NULL!	#NULL!	#NULL!	7	0	7
7_2018	37	1	1	7	2	2	4	3	3	1	2	3	2	3	4	1	2	2	1	2	1	6	1	5	5	4	#NULL!	4	10	4	2	0	10	8	2	1	1	1	1	1	1.6	4.33333	4	#NULL!	#NULL!	#NULL!	7	0	7
8_2018	38	1	1	4	1	0	0	3	2	4	2	3	1	6	2	2	2	1	1	1	1	3	1	5	2	5	#NULL!	5	10.15	3	5	3	6	14	1	1	1	2	1	2	1	3	1.5	#NULL!	#NULL!	#NULL!	0	0	0
9_2018	47	1	1	9	2	4	2	3	3	2	5	3	2	3	2	2	1	6	1	1	1	6	3	3	2	2	#NULL!	4	10.3	4	3	3	6	16	2	3	1	2	1	3	1	4.33333	2	#NULL!	#NULL!	#NULL!	150	0	0
10_2018	56	2	1	10	2	5	2	5	3	4	2	2	4	5	3	2	3	1	2	1	1	10	1	5	5	5	#NULL!	4	10	0	1	0	10	1	1	1	1	1	1	1	1.8	2.66667	2	#NULL!	#NULL!	#NULL!	0	7	0
11_2018	#NULL!	1	1	5	1	0	1	5	3	3	2	3	3	4	4	2	1	3	3	2	1	3	1	4	4	4	#NULL!	4	10.15	3	1	2	10	7	1	1	1	1	1	1	3	3.66667	3	#NULL!	#NULL!	#NULL!	22	22	7
12_2018	#NULL!	2	1	3	1	0	1	4	3	3	2	3	2	5	4	2	1	2	1	2	1	3	1	3	4	2	#NULL!	4	11	1	7	2	3	14	1	2	2	1	3	2	2.2	3.66667	1	#NULL!	#NULL!	#NULL!	7	0	7
13_2018	39	2	1	8	2	3	2	3	3	3	2	2	4	5	2	2	3	1	2	1	1	6	1	5	5	5	#NULL!	4	10.3	1	0	0	10	1	1	1	1	1	1	1	2.8	2.66667	2	#NULL!	#NULL!	#NULL!	0	7	0
14_2018	39	1	1	6	2	1	2	5	2	4	2	3	3	3	2	2	3	1	2	1	1	6	1	5	5	5	#NULL!	4	10.15	1	2	1	10	4	1	1	1	1	1	1	2.2	3.66667	3.5	#NULL!	#NULL!	#NULL!	0	7	0
15_2018	41	1	1	8	2	3	1	3	2	4	2	3	2	3	3	2	2	1	1	3	1	6	1	4	4	4	#NULL!	4	10	2	3	2	7	8	1	1	1	1	1	1	1.2	3.66667	3	#NULL!	#NULL!	#NULL!	0	0	22
16_2018	45	1	2	6	2	2	1	3	3	3	2	3	2	3	3	1	2	1	1	2	1	5	1	4	3	4	#NULL!	4	9.3	0	6	0	6	8	1	1	2	1	1	1	1	3.66667	2	#NULL!	#NULL!	#NULL!	0	0	7
17_2018	44	1	1	9	2	4	3	6	3	1	2	3	2	5	3	3	1	4	1	1	1	7	2	3	4	5	#NULL!	5	9.3	4	0	0	8	8	2	2	1	1	1	1	1	4	2	#NULL!	#NULL!	#NULL!	45	0	0
18_2018	33	1	1	5	1	0	1	3	2	3	2	3	2	3	2	2	2	1	1	2	1	4	1	5	5	5	#NULL!	4	10	1	1	0	10	3	1	1	1	1	1	1	1.6	2	2	#NULL!	#NULL!	#NULL!	0	0	7
19	46	1	1	8	2	3	1	3	2	4	2	3	2	5	2	2	1	3	1	1	1	6	3	4	4	5	#NULL!	3	9.3	3	1	0	10	5	1	1	1	1	1	1	2.4	3.66667	2.5	#NULL!	#NULL!	#NULL!	22	0	0
20	32	1	2	4	1	0	1	3	3	2	2	3	2	3	2	2	1	4	1	3	1	3	1	4	4	5	#NULL!	4	10	3	6	1	8	12	1	1	2	1	1	1	1	2.66667	1	#NULL!	#NULL!	#NULL!	45	0	22
21	#NULL!	1	1	4	1	0	0	6	3	4	2	3	2	3	2	2	2	2	1	2	1	3.5	1	5	4	4	#NULL!	4	10	0	2	1	6	5	1	1	1	1	1	1	1.8	4	3	#NULL!	#NULL!	#NULL!	7	0	7
22	#NULL!	1	2	8	2	2	2	3	3	2	2	3	2	2	2	2	1	4	2	2	1	5	1	4	3	3	#NULL!	4	9.3	4	0	0	9	4	2	1	1	1	1	1	2	3.33333	2	#NULL!	#NULL!	#NULL!	45	7	7
23	43	1	2	8	2	4	2	3	2	4	2	3	2	3	3	2	3	1	4	1	1	7	1	4	4	3	#NULL!	5	9	0	2	2	8	5	1	1	1	1	1	1	1	3.33333	1	#NULL!	#NULL!	#NULL!	0	45	0
24	37	1	2	9	2	5	1	3	2	4	2	3	2	3	2	2	2	4	2	4	1	4	2	5	4	4	#NULL!	4	10	2	4	0	8	6	1	1	1	1	1	1	1.6	3.33333	2	#NULL!	#NULL!	#NULL!	45	7	45
26	#NULL!	1	1	10	2	4	1	3	2	4	2	3	1	3	2	2	1	4	1	1	1	7	2	4	3	3	#NULL!	4	9.2	2	1	1	8	6	1	1	1	1	1	1	1.4	3.66667	1	#NULL!	#NULL!	#NULL!	45	0	0
27	37	1	1	6	2	2	2	4	2	3	2	1	6	5	2	3	1	3	2	1	1	3	3	4	3	3	#NULL!	4	10	1	1	2	9	4	1	1	1	1	1	1	2.6	3	1	#NULL!	#NULL!	#NULL!	22	7	0
28	45	1	1	9	2	4	0	3	3	2	2	3	2	2	3	2	2	2	3	4	1	4	4	4	3	4	#NULL!	4	9.3	1	1	0	8	4	1	1	1	1	1	1	1.6	3.66667	2	#NULL!	#NULL!	#NULL!	7	22	45
29	44	1	1	8	2	3	3	3	2	5	2	3	2	3	1	2	1	4	1	2	1	6	1	5	4	4	#NULL!	4	10	1	3	1	6	8	1	1	1	1	1	1	1.4	1.66667	3.5	#NULL!	#NULL!	#NULL!	45	0	7
30	43	1	2	6	2	1	2	2	3	1	2	3	3	2	3	2	1	3	1	1	1	4	5	5	5	5	#NULL!	5	10	2	2	1	9	7	1	1	1	1	1	1	1.6	4.33333	3.5	#NULL!	#NULL!	#NULL!	22	0	0
31	48	1	2	7	2	3	2	3	3	2	2	3	3	3	3	3	3	2	2	1	1	6	1	5	5	5	#NULL!	3	10.1	2	1	0	8	3	1	1	1	1	1	1	1	2.66667	2	#NULL!	#NULL!	#NULL!	7	7	0
32	49	2	2	10	2	5	2	5	3	1	2	3	3	4	3	2	3	2	5	2	1	8	1	3	3	3	#NULL!	4	9	1	5	0	9	7	1	1	1	1	1	1	2.4	4.66667	2	#NULL!	#NULL!	#NULL!	7	90	7
34	41	1	1	9	2	4	2	2	2	5	2	3	1	2	2	1	1	8	8	5	1	2	1	2	5	5	#NULL!	4	10	1	3	1	7	8	1	1	1	1	1	1	3.4	4.33333	4.5	#NULL!	#NULL!	#NULL!	240	240	90
35	42	1	1	5	2	1	1	5	3	5	2	3	2	3	3	3	1	2	1	1	1	5	1	5	5	5	#NULL!	3	10.3	1	0	0	7	1	1	1	1	1	1	1	1.4	4	3	#NULL!	#NULL!	#NULL!	7	0	0
36	43	1	1	6	2	2	1	3	3	2	6	3	1	3	2	3	1	4	1	3	1	1.5	3	5	3	4	#NULL!	5	10	3	1	0	10	5	1	1	1	1	1	1	1.4	3.33333	4.5	#NULL!	#NULL!	#NULL!	45	0	22
37	46	1	1	7	2	2	0	3	1	3	2	3	2	3	3	2	3	1	1	4	1	6	1	5	4	4	#NULL!	5	9	2	1	3	7	7	1	1	1	2	1	1	2	3	2	#NULL!	#NULL!	#NULL!	0	0	45
38	39	1	2	10	2	5	2	3	2	3	2	3	1	3	2	2	1	3	2	2	1	8	1	3	3	3	#NULL!	4	10.1	1	7	1	7	10	1	1	2	1	1	1	1.2	3.66667	1	#NULL!	#NULL!	#NULL!	22	7	7
41	48	1	2	7	2	2	2	5	3	2	2	3	1	3	1	2	3	1	2	2	1	4	1	4	3	4	#NULL!	4	9.3	0	0	0	10	0	1	1	1	1	1	1	3	3	2	#NULL!	#NULL!	#NULL!	0	7	7
42	41	1	2	10	2	5	2	3	1	3	2	3	2	2	4	2	1	4	1	1	1	8	3	5	5	5	#NULL!	2	9.45	1	2	0	8	3	1	1	1	1	1	1	2.2	3	1.5	#NULL!	#NULL!	#NULL!	45	0	0
43	#NULL!	1	1	9	2	3	0	6	3	3	2	3	2	6	3	3	1	4	1	3	1	5	2	4	5	5	#NULL!	4	9.3	1	1	0	10	2	1	1	1	1	1	1	2.8	3.33333	2	#NULL!	#NULL!	#NULL!	45	0	22
44	38	1	2	9	2	4	1	4	2	5	2	3	2	5	2	2	1	3	3	1	1	6	2	2	2	2	#NULL!	2	10	4	0	6	9	10	2	1	1	3	1	1	1.8	4.33333	4	#NULL!	#NULL!	#NULL!	22	22	0
45	#NULL!	1	2	6	2	1	0	3	2	5	6	3	2	3	4	1	2	3	2	3	1	5	1	4	3	3	#NULL!	4	9.3	1	5	2	6	11	1	1	1	1	1	1	2	4	2	#NULL!	#NULL!	#NULL!	22	7	22
46	#NULL!	1	1	9	2	3	0	3	2	4	2	3	2	2	4	2	1	4	1	2	1	7	1	3	2	4	#NULL!	4	10	0	2	0	8	4	1	1	1	1	1	1	1.8	3.33333	2	#NULL!	#NULL!	#NULL!	45	0	7
47	#NULL!	1	1	6	2	1	0	3	3	2	6	3	1	3	4	3	1	2	1	1	1	3	1	5	5	5	#NULL!	4	11	1	0	1	10	2	1	1	1	1	1	1	1	2.33333	1	#NULL!	#NULL!	#NULL!	7	0	0
48	37	1	2	4	1	0	0	3	3	3	6	3	1	3	2	2	2	1	1	2	1	4	1	5	5	5	#NULL!	4	9	3	2	0	7	6	1	1	1	1	1	1	1.4	3	2	#NULL!	#NULL!	#NULL!	0	0	7
50	47	1	1	7	2	2	1	3	3	2	2	3	2	2	3	1	1	5	5	4	1	6	2	4	3	3	#NULL!	2	9	2	2	1	9	7	1	1	1	1	1	1	2.8	3.66667	2.5	#NULL!	#NULL!	#NULL!	90	90	45
52	31	1	2	4	1	0	1	5	2	3	2	3	3	3	3	3	1	2	1	2	1	2	1	2	4	3	#NULL!	4	9	3	3	3	7	11	1	1	1	2	1	1	1	2.33333	1	#NULL!	#NULL!	#NULL!	7	0	7
53	40	1	2	9	2	5	1	3	2	4	2	3	1	2	4	2	2	1	1	6	1	7	2	4	3	3	#NULL!	3	9	0	0	1	7	1	1	1	1	1	1	1	1	4.33333	2	#NULL!	#NULL!	#NULL!	0	0	150
54	42	2	1	8	2	4	2	6	3	3	2	1	6	6	2	3	1	3	1	2	1	8	1	3	3	4	#NULL!	3	10	0	0	1	9	1	1	1	1	1	1	1	1	2.33333	1	#NULL!	#NULL!	#NULL!	22	0	7
55	#NULL!	2	2	10	2	5	1	3	3	2	2	3	4	3	2	3	2	1	1	3	1	8	1	4	4	4	#NULL!	4	9.3	3	2	1	9	8	1	1	1	1	1	1	3	3.33333	2	#NULL!	#NULL!	#NULL!	0	0	22
56	#NULL!	1	1	8	2	2	1	5	2	5	2	3	2	3	2	3	2	2	1	2	1	5	1	5	4	4	#NULL!	2	10.45	1	2	0	9	4	1	1	1	1	1	1	1	3	1	#NULL!	#NULL!	#NULL!	7	0	7
58	#NULL!	1	1	9	2	4	0	3	2	5	2	3	1	3	2	3	1	3	1	2	1	8	1	4	4	4	#NULL!	4	9.3	2	0	3	9	5	1	1	1	2	1	1	2	2.66667	2.5	#NULL!	#NULL!	#NULL!	22	0	7
59	#NULL!	1	1	9	2	4	0	3	2	5	1	3	2	2	4	2	1	3	1	2	1	6	1	3	2	2	#NULL!	4	9.55	2	2	2	7	7	1	1	1	1	1	1	2.6	3.33333	3	#NULL!	#NULL!	#NULL!	22	0	7
60	44	1	2	6	2	2	1	4	3	3	2	3	2	5	2	3	1	5	1	1	1	4	3	4	3	3	#NULL!	4	9.3	2	9	1	6	15	1	1	3	1	1	2	2	3.33333	1.5	#NULL!	#NULL!	#NULL!	90	0	0
61	47	2	1	5	1	0	1	6	3	2	2	3	3	4	2	2	2	4	1	2	1	2	2	4	4	3	#NULL!	4	10.3	0	0	0	9	1	1	1	1	1	1	1	2	3.33333	1	#NULL!	#NULL!	#NULL!	45	0	7
62	40	1	2	8	2	3	1	6	3	3	2	3	3	3	2	2	1	3	2	2	1	3	1	4	5	4	#NULL!	3	9.45	0	3	1	10	4	1	1	1	1	1	1	2.6	3.33333	1	#NULL!	#NULL!	#NULL!	22	7	7
63	41	1	2	4	1	0	1	3	2	4	2	3	2	3	2	2	2	1	1	2	1	4	1	3	4	3	#NULL!	4	9.3	2	2	0	8	7	1	1	1	1	1	1	1	2.66667	2	#NULL!	#NULL!	#NULL!	0	0	7
65	43	1	2	8	2	3	1	5	2	3	2	3	2	3	2	3	1	2	1	1	1	5	1	5	4	4	#NULL!	5	10	0	0	0	10	0	1	1	1	1	1	1	2	4	3	#NULL!	#NULL!	#NULL!	7	0	0
66	#NULL!	1	1	4	1	0	0	5	3	2	6	3	2	3	2	2	2	1	1	2	1	3	2	5	4	4	#NULL!	4	10	1	3	1	6	6	1	1	1	1	1	1	2.6	3.33333	2.5	#NULL!	#NULL!	#NULL!	0	0	7
67	45	1	2	8	2	3	1	3	2	4	2	3	2	3	2	3	1	4	1	2	1	7	1	5	4	4	#NULL!	2	9.3	4	3	1	4	12	2	2	1	1	2	1	1.6	3	1	#NULL!	#NULL!	#NULL!	45	0	7
69	38	1	2	7	2	2	1	4	3	2	2	3	2	2	2	2	1	3	3	1	1	3	1	4	4	4	#NULL!	3	9.45	1	5	0	8	7	1	1	1	1	1	1	1	3	2	#NULL!	#NULL!	#NULL!	22	22	0
70	40	1	2	6	2	2	0	3	2	6	2	3	3	2	1	3	2	3	1	3	1	5	2	4	3	3	#NULL!	4	10	2	1	0	8	4	1	1	1	1	1	1	1	3.33333	1	#NULL!	#NULL!	#NULL!	22	0	22
71	44	1	1	8	2	4	0	5	3	2	2	3	2	3	3	3	1	2	1	3	1	6	1	4	5	5	#NULL!	4	9.3	1	3	0	9	5	1	1	1	1	1	1	1.8	2	2.5	#NULL!	#NULL!	#NULL!	7	0	22
72	#NULL!	1	1	10	2	3	0	3	2	4	2	3	2	3	4	2	2	1	1	4	1	8	1	4	3	3	#NULL!	4	10.3	1	4	0	6	7	1	1	1	1	1	1	1	4	2.5	#NULL!	#NULL!	#NULL!	0	0	45
73	#NULL!	1	1	9	1	0	0	3	2	4	2	3	2	3	3	3	2	1	1	3	1	3	1	5	5	5	#NULL!	4	9.3	0	0	0	10	0	1	1	1	1	1	1	1.4	3	1.5	#NULL!	#NULL!	#NULL!	0	0	22
74	#NULL!	1	2	6	2	4	1	5	2	3	2	3	2	5	2	2	1	4	1	1	1	7	2	3	2	2	#NULL!	3	9.15	0	0	2	9	3	1	1	1	1	1	1	1.4	3	3	#NULL!	#NULL!	#NULL!	45	0	0
75	42	1	1	9	2	4	1	3	3	3	2	3	2	2	3	2	1	3	1	1	1	8	1	3	3	2	#NULL!	2	9.45	3	5	0	10	8	1	1	1	1	1	1	2.4	3.33333	2.5	#NULL!	#NULL!	#NULL!	22	0	0
76	42	1	2	10	2	5	1	3	2	3	2	3	2	3	3	2	3	1	4	1	2	2	1	3	4	3	#NULL!	4	9.3	1	1	1	10	4	1	1	1	1	1	1	1.2	3.66667	2	#NULL!	#NULL!	#NULL!	0	45	0
77	32	1	1	3	1	0	0	6	3	2	6	3	2	5	4	2	2	1	1	2	1	1	1	4	5	4	#NULL!	3	8	3	1	0	10	4	1	1	1	1	1	1	1.8	3.66667	2.5	#NULL!	#NULL!	#NULL!	0	0	7
79	35	1	2	8	2	3	1	4	1	6	2	3	2	3	2	3	1	4	1	4	1	3.5	1	4	5	4	#NULL!	4	9.45	3	5	4	8	16	1	2	1	2	1	2	2.2	2.66667	1.5	#NULL!	#NULL!	#NULL!	45	0	45
80	44	1	2	11	2	5	2	3	2	3	2	3	2	3	3	1	1	4	1	3	1	7	1	5	5	3	#NULL!	4	10.05	1	4	3	7	9	1	1	1	2	1	1	1.8	2.66667	1	#NULL!	#NULL!	#NULL!	45	0	22
81	45	1	2	10	2	5	0	5	2	4	2	3	2	3	3	3	1	5	1	2	1	6	1	4	3	4	#NULL!	4	9.3	1	0	0	10	1	1	1	1	1	1	1	1.4	3	1	#NULL!	#NULL!	#NULL!	90	0	7
83	#NULL!	1	2	3	1	0	1	3	2	3	2	3	2	3	2	3	1	3	1	2	1	3	2	5	5	4	#NULL!	4	9	3	5	3	8	12	1	1	1	2	1	1	2.6	2.66667	3.5	#NULL!	#NULL!	#NULL!	22	0	7
84	46	1	2	9	2	4	2	3	2	4	2	3	2	2	2	2	1	2	1	2	1	7	1	5	4	5	#NULL!	4	10	0	0	0	10	0	1	1	1	1	1	1	2	2.33333	2.5	#NULL!	#NULL!	#NULL!	7	0	7
87	49	2	2	10	2	5	4	3	3	2	2	3	1	3	4	2	3	1	2	1	1	8	1	4	4	4	#NULL!	5	9.3	1	1	2	8	4	1	1	1	1	1	1	2.6	3.33333	1.5	#NULL!	#NULL!	#NULL!	0	7	0
88	#NULL!	1	2	10	2	5	0	3	3	1	3	3	1	3	2	2	2	1	1	2	1	5	1	5	5	5	#NULL!	4	8.3	1	2	0	8	3	1	1	1	1	1	1	1.2	3	1	#NULL!	#NULL!	#NULL!	0	0	7
89	41	1	2	9	2	4	1	5	2	5	2	3	2	3	1	2	3	1	5	4	1	5.5	1	4	4	4	#NULL!	4	10	2	5	2	4	14	1	3	1	1	2	1	1	4	3.5	#NULL!	#NULL!	#NULL!	0	90	45
91	#NULL!	1	1	7	2	2	1	6	3	3	2	3	1	6	3	3	1	2	1	2	1	5	1	5	5	5	#NULL!	4	10.3	1	2	0	10	4	1	1	1	1	1	1	3.2	3	4	#NULL!	#NULL!	#NULL!	7	0	7
92	#NULL!	1	2	9	2	4	1	2	2	4	2	3	2	2	2	2	1	4	1	3	1	7	1	5	5	4	#NULL!	4	9.4	4	1	0	8	7	2	1	1	1	1	1	1	3.66667	1	#NULL!	#NULL!	#NULL!	45	0	22
94	47	1	2	8	2	3	1	6	2	4	2	3	2	3	2	2	1	3	2	2	2	5.5	1	4	3	4	#NULL!	4	10	1	4	0	5	7	1	1	1	1	1	1	1.8	3.66667	1.5	#NULL!	#NULL!	#NULL!	22	7	7
95	38	1	1	7	2	3	4	3	2	3	2	3	1	2	2	1	2	1	1	3	1	4	1	4	4	3	#NULL!	4	9.4	6	5	3	8	18	3	2	1	2	1	3	1.4	3	2	#NULL!	#NULL!	#NULL!	0	0	22
96	27	1	2	5	1	0	0	2	1	6	2	3	2	2	3	2	2	4	1	4	1	2	2	5	5	5	#NULL!	5	9.3	1	6	2	9	11	1	1	2	1	1	1	3.4	4.33333	3.5	#NULL!	#NULL!	#NULL!	45	0	45
97	43	1	1	6	2	4	0	5	2	3	2	3	1	5	2	2	1	2	1	2	1	6	1	3	3	4	#NULL!	4	10	6	0	0	9	7	3	1	1	1	1	1	1.4	3.66667	3	#NULL!	#NULL!	#NULL!	7	0	7
98	#NULL!	1	2	10	2	5	2	2	2	5	6	3	2	3	2	2	2	1	2	5	1	8	1	4	2	3	#NULL!	4	10.05	1	6	1	7	11	1	1	2	1	1	1	2.4	2.66667	1	#NULL!	#NULL!	#NULL!	0	7	90
99	#NULL!	1	1	7	2	2	1	6	2	3	2	3	2	5	2	2	2	1	1	1	1	7	1	5	5	5	#NULL!	4	10	5	0	3	10	8	2	1	1	2	1	1	1	2	1	#NULL!	#NULL!	#NULL!	0	0	0
100	43	1	1	6	2	1	2	3	3	2	2	3	2	3	2	3	1	2	1	1	1	6	1	4	5	4	#NULL!	4	10.3	0	0	0	9	1	1	1	1	1	1	1	1	2.66667	2	#NULL!	#NULL!	#NULL!	7	0	0
101	40	1	1	6	2	1	1	3	2	4	2	3	2	2	2	2	2	1	1	2	1	6	1	5	5	5	#NULL!	4	10.3	1	3	0	8	6	1	1	1	1	1	1	1	2.66667	1	#NULL!	#NULL!	#NULL!	0	0	7
102	47	1	1	10	2	5	2	5	3	3	2	3	3	5	2	2	1	4	2	2	1	9	1	4	4	4	#NULL!	2	8.45	0	1	2	10	3	1	1	1	1	1	1	1.2	3.33333	2	#NULL!	#NULL!	#NULL!	45	7	7
103	#NULL!	1	2	5	1	0	1	3	3	2	2	3	1	2	2	2	1	2	1	2	1	2	1	5	5	4	#NULL!	5	9	4	1	3	7	11	2	1	1	2	1	1	1	2.33333	1	#NULL!	#NULL!	#NULL!	7	0	7
104	51	1	1	10	2	5	1	3	2	4	2	1	2	3	2	1	1	4	1	1	1	7	1	5	3	2	#NULL!	2	9.3	2	1	0	9	5	1	1	1	1	1	1	1	3.66667	3	#NULL!	#NULL!	#NULL!	45	0	0
105	43	1	1	4	1	0	2	3	1	1	2	3	2	3	3	2	2	1	1	2	1	2	1	5	5	4	#NULL!	4	10.15	2	0	3	6	5	1	1	1	2	1	1	1.8	4	2	#NULL!	#NULL!	#NULL!	0	0	7
106	51	2	2	8	2	3	1	3	3	3	2	2	5	5	3	2	1	2	2	1	1	4	2	3	4	4	#NULL!	4	10	0	0	3	8	4	1	1	1	2	1	1	2.6	3.66667	3.5	#NULL!	#NULL!	#NULL!	7	7	0
107	37	1	2	9	2	4	1	3	2	5	2	3	1	2	3	2	1	4	1	3	1	5	1	5	4	4	#NULL!	4	9.15	0	2	0	9	3	1	1	1	1	1	1	2.6	3.66667	5	#NULL!	#NULL!	#NULL!	45	0	22
108	45	1	1	6	2	1	1	5	2	5	2	3	3	5	2	2	1	2	1	1	1	6	1	5	5	5	#NULL!	2	11	4	0	0	10	4	2	1	1	1	1	1	1	2	1	#NULL!	#NULL!	#NULL!	7	0	0
109	#NULL!	1	1	7	2	2	2	3	3	1	2	3	1	3	2	2	2	1	1	2	1	6	1	5	4	4	#NULL!	4	9.45	1	2	2	10	9	1	2	1	1	1	1	1	3.66667	2	#NULL!	#NULL!	#NULL!	0	0	7
110	49	2	2	6	2	1	2	2	3	1	2	2	5	3	2	3	1	3	1	2	1	4	1	2	2	2	#NULL!	4	10	1	3	0	7	5	1	1	1	1	1	1	1	3.66667	1	#NULL!	#NULL!	#NULL!	22	0	7
111	43	1	1	9	2	4	1	3	3	2	6	3	2	6	2	2	2	1	1	4	1	7	3	5	4	4	#NULL!	4	9.3	3	7	3	8	13	1	1	2	2	1	2	2.2	3.33333	2.5	#NULL!	#NULL!	#NULL!	0	0	45
112	45	2	1	6	2	1	0	4	3	2	3	3	2	3	2	2	2	1	2	2	1	5	1	5	4	4	#NULL!	4	10.15	0	2	0	8	2	1	1	1	1	1	1	1	2	1	#NULL!	#NULL!	#NULL!	0	7	7
113	#NULL!	1	2	7	2	2	1	3	3	3	2	3	2	2	3	1	2	1	2	2	1	6	1	4	4	4	#NULL!	4	9.5	1	5	1	9	8	1	1	1	1	1	1	1	3.33333	1	#NULL!	#NULL!	#NULL!	0	7	7
114	#NULL!	1	2	6	2	1	1	6	3	4	2	3	2	6	2	2	1	3	1	1	1	5	1	5	4	4	#NULL!	4	9.3	0	4	0	7	5	1	1	1	1	1	1	3.6	2.33333	3.5	#NULL!	#NULL!	#NULL!	22	0	0
117	#NULL!	1	2	10	2	5	0	5	2	4	2	3	1	5	1	1	3	1	6	1	1	8	1	2	2	2	#NULL!	3	9	2	1	7	6	11	1	1	1	3	1	1	1	4.66667	2	#NULL!	#NULL!	#NULL!	0	150	0
118	#NULL!	1	2	9	2	4	1	3	3	3	2	3	2	3	3	3	1	6	1	1	1	5	1	5	3	3	#NULL!	4	10	0	2	0	6	5	1	1	1	1	1	1	2	3.33333	2	#NULL!	#NULL!	#NULL!	150	0	0
119	37	1	1	9	2	4	2	3	2	3	2	3	2	3	2	2	1	3	1	1	1	6	1	5	4	4	#NULL!	2	9.3	2	2	1	9	7	1	1	1	1	1	1	2.6	3.66667	2.5	#NULL!	#NULL!	#NULL!	22	0	0
120	32	1	2	9	2	3	2	3	1	5	2	3	2	3	1	1	1	4	1	3	1	6	1	3	5	5	#NULL!	4	10	0	6	0	9	7	1	1	2	1	1	1	3	4.66667	2	#NULL!	#NULL!	#NULL!	45	0	22
121	41	1	2	4	2	3	1	5	3	4	2	3	1	6	2	2	1	3	1	2	1	4.5	4	4	3	5	#NULL!	4	8.45	3	4	1	7	10	1	1	1	1	1	1	3	2.66667	2	#NULL!	#NULL!	#NULL!	22	0	7
123	46	1	2	9	2	4	1	3	3	3	2	3	3	3	3	2	2	3	3	4	1	5	1	4	4	4	#NULL!	4	10	2	1	1	6	6	1	1	1	1	1	1	2.4	3.66667	2	#NULL!	#NULL!	#NULL!	22	22	45
124	50	1	1	9	2	4	1	5	2	5	2	3	2	3	3	2	2	1	1	2	1	8	1	2	5	5	#NULL!	5	9.3	0	0	0	9	0	1	1	1	1	1	1	1	2	2	#NULL!	#NULL!	#NULL!	0	0	7
125	#NULL!	1	1	10	2	5	1	6	3	4	2	3	3	5	1	2	1	4	1	2	1	5	4	4	4	3	#NULL!	3	9	2	3	0	10	6	1	1	1	1	1	1	1.8	4	2	#NULL!	#NULL!	#NULL!	45	0	7
127	36	1	2	8	2	2	1	3	3	2	2	3	2	3	2	2	2	2	1	2	1	5	1	4	3	4	#NULL!	5	8.3	2	3	2	7	9	1	1	1	1	1	1	2.8	3.66667	2.5	#NULL!	#NULL!	#NULL!	7	0	7
128	38	1	1	8	2	3	2	3	1	6	2	3	2	3	2	2	2	2	1	2	1	2	1	4	3	3	#NULL!	4	10	1	3	3	7	9	1	1	1	2	1	1	3.2	3	3	#NULL!	#NULL!	#NULL!	7	0	7
129	44	1	1	10	2	5	1	3	2	4	2	3	2	2	4	3	3	1	1	1	1	8	1	5	5	5	#NULL!	4	10.1	1	3	4	10	9	1	1	1	2	1	1	1	3	1	#NULL!	#NULL!	#NULL!	0	0	0
130	#NULL!	2	1	3	1	0	0	6	3	2	2	3	4	5	2	2	1	3	1	2	1	2	1	4	4	4	#NULL!	5	10.3	0	4	1	6	7	1	1	1	1	1	1	2.6	2	1.5	#NULL!	#NULL!	#NULL!	22	0	7
132	38	1	1	7	2	2	1	3	2	5	2	3	2	2	3	2	1	2	1	1	1	7	1	4	4	5	#NULL!	3	10	3	2	2	10	7	1	1	1	1	1	1	2.2	2.66667	3.5	#NULL!	#NULL!	#NULL!	7	0	0
133	33	1	1	9	2	4	1	2	3	2	2	3	2	2	3	2	1	4	1	2	1	7	1	4	4	4	#NULL!	4	9.3	0	2	0	10	2	1	1	1	1	1	1	1.4	4	2	#NULL!	#NULL!	#NULL!	45	0	7
134	37	2	2	5	1	0	1	5	3	2	2	3	2	6	2	2	1	2	1	1	1	4	3	3	4	4	#NULL!	4	9.45	3	9	7	9	20	1	1	3	3	1	3	2.8	1.66667	3	#NULL!	#NULL!	#NULL!	7	0	0
135	46	1	2	8	2	3	1	4	2	4	2	3	2	3	2	2	1	5	1	3	1	6	2	4	3	3	#NULL!	2	9.3	2	2	1	10	7	1	1	1	1	1	1	2.4	3	1	#NULL!	#NULL!	#NULL!	90	0	22
139	37	1	1	10	2	5	1	2	3	1	2	3	1	2	2	2	1	4	1	1	1	9	2	3	4	4	#NULL!	4	9	0	5	1	9	6	1	1	1	1	1	1	2	4.66667	4.5	#NULL!	#NULL!	#NULL!	45	0	0
140	#NULL!	1	1	9	2	4	0	3	3	2	2	3	2	2	2	2	2	1	2	3	1	9	1	5	5	5	#NULL!	2	10	0	3	0	9	4	1	1	1	1	1	1	1.4	2.66667	2	#NULL!	#NULL!	#NULL!	0	7	22
141	39	1	1	3	1	0	0	3	2	4	6	3	2	3	3	2	1	2	1	2	1	2	1	4	4	4	#NULL!	4	10	1	1	2	8	8	1	2	1	1	1	1	1.6	2.66667	2	#NULL!	#NULL!	#NULL!	7	0	7
142	48	1	2	9	2	5	2	5	2	5	2	3	2	5	3	3	3	1	2	2	3	6	1	4	4	4	#NULL!	4	9.5	0	4	1	7	6	1	1	1	1	1	1	2.6	3	1	#NULL!	#NULL!	#NULL!	0	7	7
143	#NULL!	1	2	7	2	2	2	5	3	3	2	3	2	3	3	2	1	4	1	1	1	4	1	4	4	5	#NULL!	4	9.21	0	1	0	9	1	1	1	1	1	1	1	1	3.66667	1	#NULL!	#NULL!	#NULL!	45	0	0
144	#NULL!	1	1	7	2	2	0	3	3	3	2	3	2	3	3	2	1	2	1	2	1	5	1	4	4	4	#NULL!	4	10	1	0	1	7	2	1	1	1	1	1	1	1.8	2.33333	2	#NULL!	#NULL!	#NULL!	7	0	7
145	38	1	1	4	1	0	0	5	3	2	6	3	2	3	3	2	2	1	1	3	1	3	2	4	3	4	#NULL!	4	9	2	2	0	8	5	1	1	1	1	1	1	1	3	2	#NULL!	#NULL!	#NULL!	0	0	22
146	43	1	1	4	1	0	2	3	3	3	2	3	1	3	2	3	2	3	2	3	1	2.5	3	4	4	4	#NULL!	4	9.3	0	2	2	6	5	1	1	1	1	1	1	1.2	3	2.5	#NULL!	#NULL!	#NULL!	22	7	22
147	42	2	1	7	2	2	1	4	3	2	2	1	5	3	3	2	2	1	1	2	1	5	1	5	5	4	#NULL!	4	9.45	0	0	0	8	0	1	1	1	1	1	1	1	1.66667	1	#NULL!	#NULL!	#NULL!	0	0	7
149	52	1	1	7	2	4	2	5	3	2	2	3	2	3	1	2	1	3	1	2	1	8	1	5	4	4	#NULL!	4	9.3	0	0	0	10	1	1	1	1	1	1	1	1.4	1	2	#NULL!	#NULL!	#NULL!	22	0	7
150	41	1	2	10	2	5	2	5	3	1	2	3	2	4	3	3	1	3	1	2	1	8	1	3	2	4	#NULL!	3	9.15	1	1	2	4	6	1	1	1	1	2	1	1	3	1	#NULL!	#NULL!	#NULL!	22	0	7
151	47	1	2	7	2	2	1	3	3	3	2	3	3	3	2	3	1	6	1	1	1	3	1	2	1	2	#NULL!	4	9.3	8	5	1	9	17	3	1	1	1	1	2	1	4	1	#NULL!	#NULL!	#NULL!	150	0	0
152	55	1	2	10	2	5	1	3	2	4	2	2	3	2	3	1	2	2	2	2	1	7	1	5	4	4	#NULL!	4	10	1	2	1	10	5	1	1	1	1	1	1	2	4.66667	2.5	#NULL!	#NULL!	#NULL!	7	7	7
153	33	2	1	4	1	0	0	3	3	2	2	2	5	2	2	2	2	1	1	3	1	2	1	5	4	4	#NULL!	3	9	0	5	0	10	5	1	1	1	1	1	1	1.2	2	1.5	#NULL!	#NULL!	#NULL!	0	0	22
154	#NULL!	1	2	6	2	1	2	5	2	5	2	3	1	5	3	2	1	4	1	1	1	3	1	5	5	5	#NULL!	4	10.15	0	0	0	9	0	1	1	1	1	1	1	2.2	2.33333	1	#NULL!	#NULL!	#NULL!	45	0	0
155	47	1	1	4	1	0	2	5	3	3	2	3	3	5	3	3	1	1	2	1	1	3	1	3	2	4	#NULL!	4	10.3	0	1	1	7	3	1	1	1	1	1	1	1.4	3	2.5	#NULL!	#NULL!	#NULL!	0	7	0
157	41	1	1	6	2	1	1	6	3	4	2	3	3	2	3	2	1	3	1	1	1	6	1	5	4	4	#NULL!	4	10.15	0	0	0	9	1	1	1	1	1	1	1	2.4	3	2	#NULL!	#NULL!	#NULL!	22	0	0
158	42	1	1	10	2	5	1	3	1	6	6	3	1	3	2	2	1	4	1	1	1	9.5	2	4	4	4	#NULL!	4	10	0	3	0	5	5	1	1	1	1	1	1	2	5	2	#NULL!	#NULL!	#NULL!	45	0	0
159	46	2	2	7	2	4	2	3	3	2	2	2	4	3	2	2	2	1	1	3	1	6	1	5	4	4	#NULL!	2	10.15	2	5	0	10	9	1	1	1	1	1	1	1	4	1	#NULL!	#NULL!	#NULL!	0	0	22
161	#NULL!	2	2	8	2	3	1	3	3	1	6	1	6	3	2	2	1	5	1	1	1	7	2	4	3	3	#NULL!	4	10	1	3	1	7	6	1	1	1	1	1	1	2	4.33333	2	#NULL!	#NULL!	#NULL!	90	0	0
162	#NULL!	1	1	8	2	3	0	5	2	3	2	3	2	3	3	2	1	3	2	1	1	6	1	4	4	4	#NULL!	4	9.3	0	1	0	8	1	1	1	1	1	1	1	2.2	2.66667	2	#NULL!	#NULL!	#NULL!	22	7	0
163	45	1	2	10	2	5	2	3	2	4	2	3	2	2	3	2	3	1	4	1	1	7.5	2	4	4	4	#NULL!	4	9.45	0	2	1	9	3	1	1	1	1	1	1	1	3.66667	3	#NULL!	#NULL!	#NULL!	0	45	0
164	49	2	2	5	1	0	2	2	3	1	2	3	1	3	2	1	2	1	1	1	1	4	1	5	5	5	#NULL!	3	9.3	4	2	0	5	9	2	1	1	1	1	1	1	2.66667	1	#NULL!	#NULL!	#NULL!	0	0	0
167	48	2	2	10	2	5	1	2	3	2	2	2	3	3	1	2	2	1	4	5	1	2	2	4	4	3	#NULL!	4	9.3	1	0	1	10	2	1	1	1	1	1	1	2.6	3	1	#NULL!	#NULL!	#NULL!	0	45	90
168	40	1	1	5	1	0	0	6	3	3	2	2	3	3	2	2	1	4	1	1	1	4	1	4	3	3	#NULL!	4	9.3	0	2	0	8	2	1	1	1	1	1	1	1.8	3	3	#NULL!	#NULL!	#NULL!	45	0	0
170	35	1	2	7	2	3	1	5	2	5	2	3	2	6	2	2	1	3	2	1	2	7.5	1	4	4	5	#NULL!	4	11	0	0	1	10	1	1	1	1	1	1	1	3.6	2.33333	1.5	#NULL!	#NULL!	#NULL!	22	7	0
171	30	1	2	7	2	2	0	3	1	4	6	3	2	2	2	3	1	5	1	4	1	4	2	5	4	3	#NULL!	4	10	0	5	0	10	8	1	1	1	1	1	1	1.6	3.33333	2	#NULL!	#NULL!	#NULL!	90	0	45
172	#NULL!	1	1	7	2	2	2	2	3	1	2	3	2	3	4	1	2	6	1	6	1	6	1	5	3	3	#NULL!	2	10.15	2	5	1	10	11	1	1	1	1	1	1	2	3.33333	2.5	#NULL!	#NULL!	#NULL!	150	0	150
173	#NULL!	2	1	3	1	0	2	3	3	1	2	3	1	2	4	1	2	5	1	5	1	2.5	1	4	4	3	#NULL!	2	10.3	2	3	2	7	10	1	1	1	1	1	1	1.6	2.33333	2	#NULL!	#NULL!	#NULL!	90	0	90
174	#NULL!	2	2	5	1	0	0	3	3	3	2	1	6	3	2	1	2	3	1	3	1	3	1	5	5	5	#NULL!	4	10.3	0	1	0	10	1	1	1	1	1	1	1	3	3.33333	1	#NULL!	#NULL!	#NULL!	22	0	22
175	37	1	2	6	2	1	0	4	3	2	5	3	3	4	1	2	2	1	1	2	1	4	1	4	4	5	#NULL!	3	10.45	0	4	0	9	5	1	1	1	1	1	1	1	2.66667	2	#NULL!	#NULL!	#NULL!	0	0	7
176	48	1	2	7	2	2	3	6	3	2	2	3	3	5	2	2	1	5	1	1	1	3	1	3	4	3	#NULL!	4	10	0	0	0	6	1	1	1	1	1	1	1	1	3.33333	1	#NULL!	#NULL!	#NULL!	90	0	0
[truncated: 2 more columns]
